# Supplementary material for: Structures of DnaA domain I reveal a dimer conserved across Actinomycetes
Source: Nucleic Acids Res. 2026 Jun 16;54(11):gkag596. doi: 10.1093/nar/gkag596 (PMC13270200; doi:10.1093/nar/gkag596)
Supplement: gkag596_Supplemental_Files [file gkag596_supplemental_files.zip]

Archive with 7 entries (7 files):
- ELLIS-JUNE6-REVISE-SUPPLEMENTARY.pdf
- Fig7_Supplementary_PSE_Files.zip
- NAR_SupplementaryTable1_Genes_Revision.xlsx
- NAR_SupplementaryTable2_CrystallizationExperiments_Revision.xlsx
- NAR_SupplementaryTable3_CrystallographicDataSummaries_Revision.xlsx
- NAR_SupplementaryTable4_EvolutionTable_Revision.xlsx
- NAR_SupplementaryTable7_HDXMS_Revision.xlsx
