# Supplementary material for: Structures of DnaA domain I reveal a dimer conserved across Actinomycetes
Source: Nucleic Acids Res. 2026 Jun 16;54(11):gkag596. doi: 10.1093/nar/gkag596 (PMC13270200; doi:10.1093/nar/gkag596)
Supplement: gkag596_Supplemental_Files [file gkag596_supplemental_files.zip › NAR_SupplementaryTable2_CrystallizationExperiments_Revision.xlsx]

## Sheet: Sheet1
	DnaA Domain I Crystallization Experimental Details
	Organism of Origin	Space Group	~A280	Crystallization Condition	Cryo-Preservation	Collection Source	PDB Deposition Code
	Rhodococcus hoagii	P4(3)2(1)2	~7.1 (1/10 dilution)	2.2 M Ammonium Sulfate, 0.2 M Lithium Sulfate, 0.1 M Tris, pH 8.33.	Mother Liquor + 30% Ethylene Glycol	ALS 5.0.1	PDB_000010WY
	Rhodococcus hoagii	P6(2)22	~6.05 (1/10 dilution)	20% (w/v) PEG 1000, 100 mM Sodium acetate/acetic acid pH 4.5, 200 mM Zinc acetate	Directly from drop	Rigaku XtaLab Synergy	PDB_000010WZ
	Rhodococcus ruber	P3(2)21	32	1.3 M Ammonium citrate tribasic dihydrate, pH 7.0; 0.1M Bis-tris propane, pH 7.0	Saturated Lithium Sulfate	ALS 5.0.1	PDB_000010XD
	Nocardia asteroides	P4(1)22	73	100 mM Sodium citrate/Citric Acid, pH 5.0; 800 mM Ammonium Sulfate	Mother Liquore + 20% Ethylene Glycol	Rigaku XtaLab Synergy	PDB_000010XC
	Nocardia asteroides	P3(1)21	73	1260 mM ammonium sulfate; 100 mM Tris base/hydrochloric acid, pH 8.5; 200 mM Lithium Sulfate	Saturated Lithium Sulfate	Rigaku XtaLab Synergy	PDB_000010XA
	Nocardia asteroides	I23	88	0.7 M Ammonium citrate tribasic dihydrate; 0.1 M Tris, pH 8.5	Saturated Lithium Sulfate	ALS 5.0.1	PDB_000010XB
	Nocardia pseudobrasiliensis	I23	72	1.8 M sodium phosphate monobasic monohydrate; potassium phosphate dibasic, pH 5.0	Saturated Lithium Sulfate	Rigaku XtaLab Synergy	PDB_000010YO
	Corynebacterium dipththeriae	P2(1)2(1)2(1)	56	800 mM potassium phosphate dibasic; 100 mM HEPES/sodium hydroxide, pH 7.5; 800 mM sodium phosphate dibasic	Paratone-N	ALS 5.0.2	PDB_000010XE
	Corynebacterium bovis	P6(1)22	32	1.0 M Ammonium Citrate dibasic; 0.1 M Sodium Acetate trihydrate, pH 4.6	Mother Liquor + 25% Ethylene Glycol	Rigaku XtaLab Synergy	PDB_000010XF
	Corynebacterium bovis S89C	P6(1)22	101	21% (w/v) PEG 3000; 70 mM Tris base/Hydrochloric acid, pH 7.0; 140 mM sodium chloride	Mother Liquore + 20% Ethylene Glycol	Rigaku XtaLab Synergy	PDB_000010XG
	Streptomyces lividans	P6(1)22	65	2.2 M sodium chloride; 0.1 M sodium acetate trihydrate, pH 4.6	Directly from drop	Rigaku XtaLab Synergy	PDB_000010XO
	Streptomyces lividans	I222	65	2% (w/v) PEG 400; 100 mM Tris base/hydrochloric acid, pH 8.5; 2M lithium sulfate	Saturated Lithium Sulfate	Rigaku XtaLab Synergy	PDB_000010XP
	Bifidobacterium bifidum	C2	85	20% (v/v) 1,4-butanediol; 100 mM sodium acetate/acetic acid, pH 4.5	12% (v/v) (+/-)-2-methyl-2,4-pentanediol; 0.1 M Sodium acetate trihydrate pH 4.6; 0.1 M sodium chloride + 25% ethylene glycol	Rigaku XtaLab Synergy	PDB_000010XH
	Pseudonocardia thermophila	P2(1)	78	1 M sodium citrate tribasic; 100 mM imidazole/hydrochloric acid, pH 8.0	Saturated Lithium Sulfate	Rigaku XtaLab Synergy	PDB_000010XL
	Bifidobacterium primatium	P2(1)	49	9% (w/v) PEG 8000; 50 mM Sodium cacodylate/HCl, pH 6.5; 100 mM Calcium Acetate; 12.5% glycerol	14.4% (w/v) PEG 8000; 80 mM Sodium cacodylate/HCl, pH 6.5; 160 mM Calcium Acetate; 20% glycerol	Rigaku XtaLab Synergy	PDB_000010XK
