# Supplementary material for: Structures of DnaA domain I reveal a dimer conserved across Actinomycetes
Source: Nucleic Acids Res. 2026 Jun 16;54(11):gkag596. doi: 10.1093/nar/gkag596 (PMC13270200; doi:10.1093/nar/gkag596)
Supplement: gkag596_Supplemental_Files [file gkag596_supplemental_files.zip › NAR_SupplementaryTable3_CrystallographicDataSummaries_Revision.xlsx]

## Sheet: Collection_Refinement_Statistic
	Actinomycetes DnaA DI Structures: Data Collection and Refinment Statistics
		Organsism of Origin
		B. bifidum	C. bovis S89C	C. bovis	C. diphtheriae	N. pseudobrasiliensis	N. asteroides cubic	N. asteroides tetragonal	N. asteroides trigonal	P. thermophila	R. hoagii hexagonal	R. hoagii tetragonal	R. ruber	S. lividans hexagonal	S. lividans orthorhombic	B. primatium
		Data Collection
	X-ray Source	XtaLAB Synergy	XtaLAB Synergy	XtaLAB Synergy	ALS 5.0.2	XtaLAB Synergy	ALS 5.0.1	XtaLAB Synergy	XtaLAB Synergy	XtaLAB Synergy	XtaLAB Synergy	ALS 5.0.1	ALS 5.0.1	XtaLAB Synergy	XtaLAB Synergy	XtaLAB Synergy
	Space Group	C2	P6122	P6122	P212121	I23	I23	P4122	P3121	P21	P6222	P43212	P3221	P6122	I222	P21
		Cell Dimensions
	a b c (Å)	77.93 50.96 47.72	58.69 58.69 93.25	58.58 58.58 93.71	49.68 54.98 55.86	100.34 100.34 100.34	100.72 100.72 100.72	41.54 41.54 94.78	46.75 46.75 88.74	35.60 51.82 35.93	61.10 61.10 132.81	60.65 60.65 132.46	63.90 63.90 63.27	57.46 57.46 99.03	37.74 56.35 153.52	55.93 124.13 63.75
	α β γ (°)	90.00 120.12 90.00	90.00 90.00 120.00	90.00 90.00 120.00	90.00 90.00 90.00	90.00 90.00 90.00	90.00 90.00 90.00	90.00 90.00 90.00	90.00 90.00 120.00	90.00 91.73 90.00	90.00 90.00 120.00	90.00 90.00 90.00	90.00 90.00 120.00	90.00 90.00 120.00	90.00 90.00 90.00	90.00 97.70 90.00
		Merging Statistics - highest resolution shell values indicated in parentheses
	Resolution (Å) - Overall	23.67 - 1.90	22.31 - 1.60	22.31 - 1.80	39.19 - 0.96	20.48 - 2.80	35.61 - 2.40	21.51 - 1.20	23.38 - 1.25	22.45 - 1.65	20.69 - 3.00	44.73 - 1.60	31.95 - 1.95	22.23 - 2.00	20.44 - 2.00	22.45 - 2.40
	Resolution (Å) - Outer Shell	1.94 - 1.90	1.63 - 1.60	1.84 - 1.80	0.98 - 0.96	2.95 - 2.80	2.49 - 2.40	1.22 - 1.20	1.27 - 1.25	1.68 - 1.65	3.18 - 3.00	1.63 - 1.60	2.00 - 1.95	2.05 - 2.00	2.05 - 2.00	2.49 - 2.40
	Rmeas	0.043 (0.482)	0.097 (0.781)	0.106 (1.257)	0.063 (1.599)	0.099 (0.824)	0.080 (1.428)	0.140 (1.428)	0.047 (0.596)	0.052 (0.586)	0.132 (0.483)	0.055 (0.496)	0.070 (1.576)	0.072 (1.105)	0.066 (0.372)	0.064 (0.405)
	Rpim	0.011 (0.122)	0.019 (0.208)	0.022 (0.258)	0.012 (0.345)	0.019 (0.159)	0.018 (0.327)	0.027 (0.357)	0.008 (0.226)	0.011 (0.163)	0.033 (0.114)	0.016 (0.188)	0.016 (0.361)	0.006 (0.091)	0.015 (0.084)	0.017 (0.119)
	I/sig(I)	40.7 (6.0)	18.7 (2.3)	23.2 (2.2)	26.4 (1.9)	32.4 (3.9)	23.0 (2.0)	14.6 (2.2)	31.5 (2.9)	36.3 (3.6)	16.2 (4.0)	20.0 (1.7)	23.6 (2.0)	85.0 (8.1)	26.4 (6.8)	25.4 (5.2)
	Completeness	100.0 (100.0)	100.0 (100.0)	99.9 (99.5)	93.9 (68.1)	99.7 (100.0)	100.0 (100.0)	100.0 (100.0)	99.9 (97.6)	100.0 (100.0)	99.7 (100.0)	100.0 (99.5)	100.0 (100.0)	99.9 (100.0)	99.8 (100.0)	99.8 (100.0)
	Redundancy	15.2 (15.3)	22.8 (12.8)	22.6 (22.3)	25.5 (19.9)	25.8 (26.4)	19.2 (19.0)	23.9 (15.3)	21.9 (6.3)	21.5 (12.5)	15.9 (17.4)	11.6 (6.5)	17.5 (18.9)	161.5 (146.7)	18.5 (19.1)	12.0 (10.4)
	CC(1/2)	1.000 (0.976)	0.999 (0.908)	0.999 (0.929)	1.000 (0.330)	1.000 (0.982)	1.000 (0.699)	0.999 (0.771)	1.000 (0.835)	1.000 (0.948)	0.999 (0.993)	0.999 (0.921)	0.999 (0.909)	0.999 (0.989)	1.000 (0.989)	0.999 (0.953)
	No. Reflections	12871 (895)	13172 (629)	9348 (546)	87895 (3100)	4253 (605)	6797 (697)	26871 (1309)	31853 (1524)	15815 (770)	3312 (517)	33536 (1608)	11280 (807)	7049 (510)	11469 (827)	33680 (3544)
		Refinement
	No. Reflections	12837	13092	9294	87707	4029	6773	26791	31634	15753	3245	33458	10866	6826	11005	33106
	Rwork/Rfree (%)	18.2/22.1	19.3/23.8	18.8/22.7	14.1/16.2	21.6/24.2	21.3/24.4	14.8/18.0	14.8/16.8	19.0/21.3	21.8/26.1	17.5/19.8	20.1/24.1	22.8/26.4	21.1/26.1	19.3/23.6
		R.M.S Deviations
	Bond lengths (Å)	0.007	0.017	0.004	0.01	0.002	0.003	0.008	0.012	0.009	0.003	0.004	0.015	0.004	0.002	0.005
	Bond angles	0.879	1.587	0.724	1.19	0.578	0.561	1.238	1.385	1.221	0.693	0.731	1.407	0.678	0.496	0.863
		Ramachandran Analysis
	Favored (%)	98.83	98.86	98.86	98.31	93.81	91.75	96.59	96.67	99.35	97.67	97.7	97.8	97.56	98.22	97.03
	Disallowed (%)	0	0	0	0	0	0	0	0	0	0	0	0	0	0	0.15
