# Supplementary material for: Structures of DnaA domain I reveal a dimer conserved across Actinomycetes
Source: Nucleic Acids Res. 2026 Jun 16;54(11):gkag596. doi: 10.1093/nar/gkag596 (PMC13270200; doi:10.1093/nar/gkag596)
Supplement: gkag596_Supplemental_Files [file gkag596_supplemental_files.zip › NAR_SupplementaryTable4_EvolutionTable_Revision.xlsx]

## Sheet: Sheet 1 - Table S4_ Taxonomic r
Table S4: Taxonomic representation, sources, and accessions
class	order	family	genus	species	source	accession
order Mycobacteriales
Actinomycetes	Mycobacteriales	Corynebacteriaceae	Corynebacterium	durum	UniProt	1035195_0:00009a
Actinomycetes	Mycobacteriales	Corynebacteriaceae	Corynebacterium	uterequi	UniProt	1072256_0:0003df
Actinomycetes	Mycobacteriales	Corynebacteriaceae	Corynebacterium	falsenii	UniProt	108486_1:00022b
Actinomycetes	Mycobacteriales	Corynebacteriaceae	Corynebacterium	sputi	UniProt	1111729_0:000227
Actinomycetes	Mycobacteriales	Corynebacteriaceae	Corynebacterium	callunae	UniProt	1121353_0:0005d2
Actinomycetes	Mycobacteriales	Dietziaceae	Dietzia	psychralcaliphila	UniProt	139021_0:000bbd
Actinomycetes	Mycobacteriales	Dietziaceae	Dietzia	natronolimnaea	UniProt	161920_0:0001cd
Actinomycetes	Mycobacteriales	Dietziaceae	Dietzia	sp. ANT_WB102	UniProt	2597345_0:0005e1
Actinomycetes	Mycobacteriales	Dietziaceae	Dietzia	cinnamea	UniProt	321318_0:00051e
Actinomycetes	Mycobacteriales	Dietziaceae	Dietzia	timorensis	UniProt	499555_0:000abb
Actinomycetes	Mycobacteriales	Gordoniaceae	Gordonia	lacunae	UniProt	417102_0:000931
Actinomycetes	Mycobacteriales	Gordoniaceae	Gordonia	bronchialis	UniProt	526226_0:00020d
Actinomycetes	Mycobacteriales	Gordoniaceae	Gordonia	neofelifaecis	UniProt	644548_0:000502
Actinomycetes	Mycobacteriales	Gordoniaceae	Gordonia	westfalica	UniProt	935862_0:0006e0
Actinomycetes	Mycobacteriales	Gordoniaceae	Gordonia	iterans	UniProt	1004901_0:0008a5
Actinomycetes	Mycobacteriales	Gordoniaceae	Jongsikchunia	kroppenstedtii	UniProt	468556_0:000108
Actinomycetes	Mycobacteriales	Gordoniaceae	Williamsia	muralis	UniProt	85044_0:000bc3
Actinomycetes	Mycobacteriales	Gordoniaceae	Williamsia	limnetica	UniProt	882452_0:0005b9
Actinomycetes	Mycobacteriales	Gordoniaceae	Williamsia	sterculiae	UniProt	1344003_0:000ca1
Actinomycetes	Mycobacteriales	Gordoniaceae	Williamsia	herbipolensis	UniProt	1603258_0:000803
Actinomycetes	Mycobacteriales	Gordoniaceae	Williamsia	sp. 1138	UniProt	1903117_0:000aa5
Actinomycetes	Mycobacteriales	Lawsonellaceae	Lawsonella	clevelandensis	UniProt	1528099_0:000081
Actinomycetes	Mycobacteriales	Mycobacteriaceae	Mycobacterium	palustre	UniProt	153971_0:00068e
Actinomycetes	Mycobacteriales	Mycobacteriaceae	Mycobacterium	sp. UM_Kg27	UniProt	1545693_0:0002e9
Actinomycetes	Mycobacteriales	Mycobacteriaceae	Mycobacterium	sp. EPa45	UniProt	1545728_0:000fac
Actinomycetes	Mycobacteriales	Mycobacteriaceae	Mycobacterium	montefiorense	UniProt	154654_0:00139b
Actinomycetes	Mycobacteriales	Mycobacteriaceae	Mycobacterium	sp. ELW1	UniProt	1547487_0:00048f
Actinomycetes	Mycobacteriales	Nocardiaceae	Aldersonia	kunmingensis	UniProt	408066_0:000369
Actinomycetes	Mycobacteriales	Nocardiaceae	Antrihabitans	sp. YC3-6	NCBI	MBJ8342559.1
Actinomycetes	Mycobacteriales	Nocardiaceae	Hoyosella	subflava	UniProt	443218_0:001096
Actinomycetes	Mycobacteriales	Nocardiaceae	Hoyosella	altamirensis	UniProt	616997_0:00072e
Actinomycetes	Mycobacteriales	Nocardiaceae	Lolliginicoccus	levis	NCBI	WP_373876714.1
Actinomycetes	Mycobacteriales	Nocardiaceae	Millisia	brevis	UniProt	1219361_0:000153
Actinomycetes	Mycobacteriales	Nocardiaceae	Nocardia	flavorosea	UniProt	1220553_0:0002c7
Actinomycetes	Mycobacteriales	Nocardiaceae	Nocardia	niwae	UniProt	1223489_0:000191
Actinomycetes	Mycobacteriales	Nocardiaceae	Nocardia	grenadensis	UniProt	1223546_0:0011a7
Actinomycetes	Mycobacteriales	Nocardiaceae	Nocardia	rhamnosiphila	UniProt	1223547_0:001424
Actinomycetes	Mycobacteriales	Nocardiaceae	Nocardia	fusca	UniProt	1223549_0:00015b
Actinomycetes	Mycobacteriales	Nocardiaceae	Rhodococcus	sp. AW25M09	UniProt	1268303_0:0010ab
Actinomycetes	Mycobacteriales	Nocardiaceae	Rhodococcus	rhodnii	UniProt	1273125_0:000a5d
Actinomycetes	Mycobacteriales	Nocardiaceae	Rhodococcus	triatomae	UniProt	1278078_0:0010f8
Actinomycetes	Mycobacteriales	Nocardiaceae	Rhodococcus	sp. P1Y	UniProt	1302308_0:001024
Actinomycetes	Mycobacteriales	Nocardiaceae	Rhodococcus	jostii	UniProt	132919_0:000f59
Actinomycetes	Mycobacteriales	Nocardiaceae	Skermania	sp. ID1734	UniProt	2597516_0:001200
Actinomycetes	Mycobacteriales	Nocardiaceae	Skermania	piniformis	UniProt	1223536_0:000a79
Actinomycetes	Mycobacteriales	Nocardiaceae	Smaragdicoccus	niigatensis	UniProt	1123258_0:000b0b
Actinomycetes	Mycobacteriales	Nocardiaceae	Tomitella	biformata	UniProt	1448389_0:001044
Actinomycetes	Mycobacteriales	Nocardiaceae	Tomitella	fengzijianii	UniProt	2597660_0:00015b
Actinomycetes	Mycobacteriales	Segniliparaceae	Segniliparus	rotundus	UniProt	640132_0:00025d
Actinomycetes	Mycobacteriales	Segniliparaceae	Segniliparus	rugosus	UniProt	679197_0:0004ea
Actinomycetes	Mycobacteriales	Speluncibacteraceae	Speluncibacter	jeojiensis	NCBI	WP_277831043.1
Actinomycetes	Mycobacteriales	Tsukamurellaceae	Tsukamurella	sp. 1534	UniProt	1151061_0:0005dc
Actinomycetes	Mycobacteriales	Tsukamurellaceae	Tsukamurella	paurometabola	UniProt	2061_0:0003ef
Actinomycetes	Mycobacteriales	Tsukamurellaceae	Tsukamurella	sputi	UniProt	2591848_0:00003d
Actinomycetes	Mycobacteriales	Tsukamurellaceae	Tsukamurella	asaccharolytica	UniProt	2592067_0:000199
Actinomycetes	Mycobacteriales	Tsukamurellaceae	Tsukamurella	conjunctivitidis	UniProt	2592068_0:0012d5
class Actinomycetes
Actinomycetes	Acidothermales	Acidothermaceae	Acidothermus	cellulolyticus	UniProt	351607_0:0006f5
Actinomycetes	Bifidobacteriales	Bifidobacteriaceae	Alloscardovia	sp. HMSC034E08	UniProt	1739413_0:0003d3
Actinomycetes	Bifidobacteriales	Bifidobacteriaceae	Bifidobacterium	eulemuris	UniProt	1765219_0:000173
Actinomycetes	Catenulisporales	Actinospicaceae	Actinospica	robiniae	UniProt	479430_0:0010ee
Actinomycetes	Catenulisporales	Catenulisporaceae	Catenulispora	acidiphila	UniProt	479433_0:001d6e
Actinomycetes	Cryptosporangiales	Cryptosporangiaceae	Cryptosporangium	arvum	UniProt	927661_0:0005fc
Actinomycetes	Frankiales	Frankiaceae	Frankia	casuarinae	UniProt	106370_0:0002ec
Actinomycetes	Frankiales	Vallicoccaceae	Vallicoccus	soli	UniProt	2339232_0:000b1a
Actinomycetes	Geodermatophilales	Antricoccaceae	Antricoccus	suffuscus	UniProt	1629062_0:000596
Actinomycetes	Geodermatophilales	Antricoccaceae	Epidermidibacterium	keratini	UniProt	1891644_0:0003ed
Actinomycetes	Geodermatophilales	Geodermatophilaceae	Geodermatophilus	chilensis	UniProt	2035835_0:001263
Actinomycetes	Geodermatophilales	Geodermatophilaceae	Geodermatophilus	nigrescens	UniProt	1070870_0:0010aa
Actinomycetes	Geodermatophilales	Geodermatophilaceae	Klenkia	brasiliensis	UniProt	333142_0:000c35
Actinomycetes	Glycomycetales	Glycomycetaceae	Glycomyces	sambucus	UniProt	380244_0:001206
Actinomycetes	Glycomycetales	Glycomycetaceae	Stackebrandtia	albiflava	UniProt	406432_0:000c32
Actinomycetes	Jatrophihabitantales	Jatrophihabitantaceae	Jatrophihabitans	endophyticus	UniProt	1206085_0:0008c4
Actinomycetes	Jiangellales	Jiangellaceae	Haloactinopolyspora	alba	UniProt	648780_0:000d5a
Actinomycetes	Jiangellales	Jiangellaceae	Jiangella	muralis	UniProt	702383_0:000834
Actinomycetes	Kineosporiales	Kineosporiaceae	Kineosporia	sp. R_H_3	UniProt	1961848_0:000853
Actinomycetes	Kineosporiales	Kineosporiaceae	Quadrisphaera	setariae	UniProt	2593304_0:000e03
Actinomycetes	Kitasatosporales	Streptomycetaceae	Embleya	scabrispora	UniProt	159449_0:00003b
Actinomycetes	Kitasatosporales	Streptomycetaceae	Kitasatospora	sp. CB01950	UniProt	1703930_0:00034a
Actinomycetes	Kitasatosporales	Streptomycetaceae	Mangrovactinospora	gilvigrisea	UniProt	1428644_0:000cad
Actinomycetes	Kitasatosporales	Streptomycetaceae	Peterkaempfera	bronchialis	UniProt	2126346_0:001486
Actinomycetes	Kitasatosporales	Streptomycetaceae	Streptacidiphilus	pinicola	UniProt	2219663_0:001648
Actinomycetes	Kitasatosporales	Streptomycetaceae	Streptantibioticus	cattleyicolor	UniProt	1003195_0:00135f
Actinomycetes	Kitasatosporales	Streptomycetaceae	Wenjunlia	vitaminophila	UniProt	76728_0:00102e
Actinomycetes	Micrococcales	Beutenbergiaceae	Beutenbergia	cavernae	UniProt	471853_0:000e6e
Actinomycetes	Micrococcales	Beutenbergiaceae	Miniimonas	arenae	UniProt	676201_0:0004ad
Actinomycetes	Micrococcales	Bogoriellaceae	Bogoriella	caseilytica	UniProt	56055_0:000470
Actinomycetes	Micrococcales	Bogoriellaceae	Georgenia	satyanarayanai	UniProt	860221_0:0006c9
Actinomycetes	Micrococcales	Brevibacteriaceae	Brevibacterium	album	UniProt	1121122_0:000d16
Actinomycetes	Micrococcales	Cellulomonadaceae	Cellulomonas	sp. GX59	UniProt	1042957_0:000ce9
Actinomycetes	Micrococcales	Cellulomonadaceae	Pseudactinotalea	suaedae	UniProt	1524924_0:000cfa
Actinomycetes	Micrococcales	Demequinaceae	Demequina	iriomotensis	UniProt	1536641_0:0009dd
Actinomycetes	Micrococcales	Dermabacteraceae	Dermabacter	sp. HMSC08H10	UniProt	1581144_0:000109
Actinomycetes	Micrococcales	Dermabacteraceae	Helcobacillus	massiliensis	UniProt	521392_0:0006b8
Actinomycetes	Micrococcales	Dermacoccaceae	Dermacoccus	nishinomiyaensis	UniProt	1274_0:0009c9
Actinomycetes	Micrococcales	Dermacoccaceae	Yimella	lutea	UniProt	587872_0:0001c9
Actinomycetes	Micrococcales	Dermatophilaceae	Piscicoccus	intestinalis	UniProt	1208313_0:000902
Actinomycetes	Micrococcales	Intrasporangiaceae	Intrasporangium	oryzae	UniProt	1386089_0:000a45
Actinomycetes	Micrococcales	Intrasporangiaceae	Terrabacter	sp. Soil811	UniProt	1736419_0:000f99
Actinomycetes	Micrococcales	Jonesiaceae	Jonesia	denitrificans	UniProt	471856_0:0000c3
Actinomycetes	Micrococcales	Jonesiaceae	Timonella	senegalensis	UniProt	1095772_0:00008f
Actinomycetes	Micrococcales	Kytococcaceae	Kytococcus	sedentarius	UniProt	1276_0:0002ec
Actinomycetes	Micrococcales	Microbacteriaceae	Agrococcus	pavilionensis	UniProt	1330458_0:0005a9
Actinomycetes	Micrococcales	Micrococcaceae	Micrococcus	sp. CH7	UniProt	1770210_0:00041a
Actinomycetes	Micrococcales	Micrococcaceae	Renibacterium	salmoninarum	UniProt	1646_0:00037d
Actinomycetes	Micrococcales	Ornithinimicrobiaceae	Ornithinimicrobium	sp. CNJ-824	UniProt	1904966_0:000a47
Actinomycetes	Micrococcales	Ornithinimicrobiaceae	Serinicoccus	sp. CNJ-927	UniProt	1904970_0:0007bd
Actinomycetes	Micrococcales	Promicromonosporaceae	Promicromonospora	sp. AC04	UniProt	2135723_0:0008bc
Actinomycetes	Micrococcales	Promicromonosporaceae	Sediminihabitans	luteus	UniProt	1138585_0:0009fc
Actinomycetes	Micrococcales	Rarobacteraceae	Rarobacter	faecitabidus	UniProt	13243_0:000638
Actinomycetes	Micrococcales	Ruaniaceae	Occultella	glacieicola	UniProt	2518684_0:000580
Actinomycetes	Micrococcales	Ruaniaceae	Ruania	zhangjianzhongii	UniProt	2603206_0:000007
Actinomycetes	Micromonosporales	Micromonosporaceae	Hamadaea	tsunoensis	UniProt	1121946_0:0009a7
Actinomycetes	Micromonosporales	Micromonosporaceae	Micromonospora	phaseoli	UniProt	1144548_0:000392
Actinomycetes	Motilibacterales	Motilibacteraceae	Motilibacter	peucedani	UniProt	598650_0:000172
Actinomycetes	Nakamurellales	Nakamurellaceae	Nakamurella	panacisegetis	UniProt	1090615_0:000b8b
Actinomycetes	Propionibacteriales	Actinopolymorphaceae	Actinopolymorpha	alba	UniProt	1120950_0:0005e0
Actinomycetes	Propionibacteriales	Actinopolymorphaceae	Thermasporomyces	composti	UniProt	696763_0:00057c
Actinomycetes	Propionibacteriales	Kribbellaceae	Kribbella	pittospori	UniProt	722689_0:0003ad
Actinomycetes	Propionibacteriales	Nocardioidaceae	Aeromicrobium	massiliense	UniProt	1033730_0:0002b2
Actinomycetes	Propionibacteriales	Propionibacteriaceae	Auraticoccus	monumenti	UniProt	675864_0:000518
Actinomycetes	Propionibacteriales	Propionibacteriaceae	Propionibacterium	namnetense	UniProt	1051006_0:000259
Actinomycetes	Pseudonocardiales	Pseudonocardiaceae	Alloactinosynnema	sp. L-07	UniProt	1653480_0:001532
Actinomycetes	Sporichthyales	Sporichthyaceae	Sporichthya	polymorpha	UniProt	1048339_0:00077d
Actinomycetes	Streptosporangiales	Nocardiopsidaceae	Allosalinactinospora	lopnorensis	UniProt	1352348_0:0002f8
Actinomycetes	Streptosporangiales	Nocardiopsidaceae	Nocardiopsis	sp. JB363	UniProt	1434837_0:00154f
Actinomycetes	Streptosporangiales	Streptosporangiaceae	Acrocarpospora	macrocephala	UniProt	150177_0:00056d
Actinomycetes	Streptosporangiales	Streptosporangiaceae	Nonomuraea	sp. SBT364	UniProt	1580530_0:00050a
Actinomycetes	Streptosporangiales	Streptosporangiaceae	Streptosporangium	subroseum	UniProt	106412_0:001d3c
Actinomycetes	Streptosporangiales	Thermomonosporaceae	Actinoallomurus	bryophytorum	UniProt	1490222_0:000fed
Actinomycetes	Streptosporangiales	Thermomonosporaceae	Thermomonospora	echinospora	UniProt	1992_0:000bdc
Actinomycetes	Streptosporangiales	Treboniaceae	Trebonia	kvetii	UniProt	2480626_0:001908
phylum Actinomycetota
Acidimicrobiia	Acidimicrobiales	Acidimicrobiaceae	Acidimicrobium	ferrooxidans	UniProt	525909_0:00006d
Acidimicrobiia	Acidimicrobiales	Acidimicrobiaceae	Acidithrix	ferrooxidans	UniProt	1280514_0:00069d
Acidimicrobiia	Acidimicrobiales	Acidimicrobiaceae	Ferrimicrobium	acidiphilum	UniProt	1121877_0:000534
Acidimicrobiia	Acidimicrobiales	Ilumatobacteraceae	Desertimonas	flava	UniProt	2064846_0:0002d6
Acidimicrobiia	Acidimicrobiales	Ilumatobacteraceae	Ilumatobacter	fluminis	UniProt	467091_0:000984
Coriobacteriia	Coriobacteriales	Atopobiaceae	Atopobium	deltae	UniProt	1393034_0:000228
Coriobacteriia	Coriobacteriales	Atopobiaceae	Olsenella	urininfantis	UniProt	1871033_0:000024
Coriobacteriia	Coriobacteriales	Coriobacteriaceae	Collinsella	tanakaei	UniProt	742742_0:0007b4
Coriobacteriia	Coriobacteriales	Coriobacteriaceae	Coriobacterium	glomerans	UniProt	700015_0:0001df
Coriobacteriia	Eggerthellales	Eggerthellaceae	Enteroscipio	rubneri	UniProt	2070686_0:0006b8
Coriobacteriia	Eggerthellales	Eggerthellaceae	Paraeggerthella	hongkongensis	UniProt	230658_0:0002c2
Nitriliruptoria	Egibacterales	Egibacteraceae	Egibacter	rhizosphaerae	UniProt	1670831_0:000ad2
Nitriliruptoria	Egicoccales	Egicoccaceae	Egicoccus	halophilus	UniProt	1670830_0:000257
Nitriliruptoria	Euzebyales	Euzebyaceae	Euzebya	rosea	UniProt	2052804_0:00046d
Nitriliruptoria	Euzebyales	Euzebyaceae	Euzebya	pacifica	UniProt	1608957_0:0012d8
Nitriliruptoria	Nitriliruptorales	Nitriliruptoraceae	Nitriliruptor	alkaliphilus	UniProt	1069448_0:0000ba
Rubrobacteria	Rubrobacterales	Rubrobacteraceae	Rubrobacter	taiwanensis	UniProt	185139_0:000581
Rubrobacteria	Rubrobacterales	Rubrobacteraceae	Rubrobacter	indicoceani	UniProt	2051957_0:0000bb
Rubrobacteria	Rubrobacterales	Rubrobacteraceae	Rubrobacter	xylanophilus	UniProt	266117_0:000800
Rubrobacteria	Rubrobacterales	Rubrobacteraceae	Rubrobacter	radiotolerans	UniProt	42256_0:000254
Rubrobacteria	Rubrobacterales	Rubrobacteraceae	Rubrobacter	aplysinae	UniProt	909625_0:000158
Thermoleophilia	Gaiellales	Gaiellaceae	Gaiella	occulta	UniProt	1002870_0:00088e
Thermoleophilia	Solirubrobacterales	Baekduiaceae	Baekduia	soli	UniProt	496014_0:000f2e
Thermoleophilia	Solirubrobacterales	Conexibacteraceae	Conexibacter	woesei	UniProt	1283299_0:000063
Thermoleophilia	Solirubrobacterales	Paraconexibacteraceae	Paraconexibacter	algicola	UniProt	2133960_0:0008f6
Thermoleophilia	Solirubrobacterales	Patulibacteraceae	Patulibacter	minatonensis	UniProt	929712_0:0002de
Thermoleophilia	Solirubrobacterales	Solirubrobacteraceae	Solirubrobacter	soli	UniProt	1123262_0:001851
Thermoleophilia	Thermoleophilales	Thermoleophilaceae	Thermoleophilum	album	UniProt	29539_0:00056d
