# Supplementary material for: Structures of DnaA domain I reveal a dimer conserved across Actinomycetes
Source: Nucleic Acids Res. 2026 Jun 16;54(11):gkag596. doi: 10.1093/nar/gkag596 (PMC13270200; doi:10.1093/nar/gkag596)
Supplement: gkag596_Supplemental_Files [file gkag596_supplemental_files.zip › NAR_SupplementaryTable7_HDXMS_Revision.xlsx]

## Sheet: Exp_Parameters_Replications
	HDX Data: Summary and List of Experimental Parameters
		Figure 7					Figure S13
	Data Set	1. R. hoagii		2: C. bovis	3:S. lividans	4: E. coli	5. S89C C. bovis	6. S89K C. bovis
	HDX reaction detailsa	Final D2O concentration=94.7%, pHread=7.2, 23 °C
	HDX time course	10s, 1m, 5m, 10m, 1h		5s, 10s, 30s, 1m, 10m, 1h	5s, 10s, 30s, 1m, 10m, 1h	10s, 1m, 10m, 1h, 4h	5s, 30s	5s, 10s, 30s								Replication
	HDX undeuterated controls	2		2	2	2	1	1										Number of replicates for each samples
	Back-exchange	30-35%														Time point		1. R. hoagii		2: C. bovis		3:S. lividans		4: E. coli		5. S89C C. bovis		6. S89K C. bovis
	Number of peptides	49 followed; 102 identified		50 followed; 79 identified	40 followed; 90 identified	31 followed; 86 identified	43 followed; 97 identified											Low Conc	High Conc	Low Conc	High Conc	Low Conc	High Conc	Low Conc	High Conc	Low Conc	High Conc	Low Conc	High Conc
	Sequence coverage	0.841		0.991	0.991	0.71	0.693										undeuterated controls	1	1	1	1	1	1	1	1	1		1
	Average peptide length; Redundancy	11.9, 5.71		11.0, 5.26	12.12, 4.82	9.3, 4.52	14.3, 8.2									5 sec				3	2	2	2			2		1	1
	Peptide filtering parameters	0.25 products/amino acid; 1 consecutive products														10 sec		2	2	2	2	2	2	1	1			1	1
	Replicates	See replication table → → → → → → → → → → → → →														30 sec				2	2	2	2				2	1	1
	Repeatabilityb	<= +/- 0.25 relative Da														1 m		2	2	3	2	2	2	1	2
	Significant differences	> 0.50 Da														5 m		1	1
																10 m		2	2	2	2	2	2	1	1
		a 19-fold dilution with labeling buffer [25 mM Tris HCl, 150 mM NaCl, 5% glycerol, 5mM DTT, pD 7.5, 99.9% D2O]. 1:1 dilution with quench buffer [3.5 M guanidinium chloride, 0.8% (v/v) formic acid, pH 2.3, H2O].														1 h		3	2	2	2	2	2	1	1
																4 h								2	2
		b No statistical tests were applied to the HDX MS measurements. Rather, based on measurements of mean methodological error [+/- 0.14 Da; (Houde D, Berkowitz SA, Engen JR. 2011. J. Pharm. Sci. 100(6), 2071-2086.] we chose a value (+/- 0.5 Da) well above that as the threshold for calling differences in relative deuterium incorporation measurements meaningful. See also explanations of this methodolo…
		The following expanded experimental details were submitted with the PRIDE database deposition
		Corrections noted after submission to the PRIDE database: (1) C. bovis S89K protein used for high concentration experiments was at 830 µM; (2) deuterium labelling was initiated with 18 µL of labelling buffer; labelling buffer pD should read 7.5; (3) reaction was quenched with the addition of 19 µL of quenching buffer.

## Sheet: Coverage Map
	R. hoagii							Coverage map of R. hoagii											C. bovis								Coverage map of C. bovis												S. lividans						Coverage map of S. lividans
	Sequence	Start	End																Sequence	Start	End																		Sequence	Start	End
	NDDPNALANV	2	11	9															GSSHHHHHHSSGLVPRGSHMTAPDADF	-18	8	26																	GSSHHHHHHSSGLVPRGSHMADVPADL	-15	11	26
	NDDPNALANVWRDVV	2	16	14															PAVWAQL	9	15	6																	ADVPADL	5	11	6
	NDDPNALANVWRDVVAE	2	18	16															ISRWLDADPGDPEY	16	29	13																	AAVWPRVL	12	19	7
	ANVWRDVV	9	16	7															DPGDPEY	23	29	6																	AAVWPRVLEQL	12	22	10
	ANVWRDVVA	9	17	8															PGDPEY	24	29	5																	PRVLEQL	16	22	6
	LANVWRDVVAEL	8	19	11															ISRWLDADPGDPEYPALAPRARSVL	16	40	24																	LGEGRGQGVESKDEHW	23	38	15
	ANVWRDVVAE	9	18	9															PGDPEYPALAPRARSVL	24	40	16																	GEGRGQGVESKDEHW	24	38	14
	NVWRDVVAEL	10	19	9															DPEYPALAPRARSVL	26	40	14																	LGEGRGQGVESKDEHWIRRCQPLAL	23	47	24
	VWRDVVAEL	11	19	8															PEYPALAPRARSVL	27	40	13																	IRRCQPLAL	39	47	8
	WRDVVAEL	12	19	7															YPALAPRARSVL	29	40	11																	VADTAL	48	53	5
	TSDASDSPKL	20	29	9															PALAPRARSVL	30	40	10																	LAVPNE	54	59	5
	ELTSDASDSPKLTKAQKAWL	18	37	19															APRARSVL	33	40	7																	LAVPNEF	54	60	6
	AELTSDASDSPKLTKAQKAWLAL	17	39	22															RQITPVVL	41	48	7																	LAVPNEFAKGVL	54	65	11
	LTSDASDSPKLTKAQKAWL	19	37	18															PVVLVNG	45	51	6																	AVPNEFAKGVL	55	65	10
	TSDASDSPKLTKAQKAW	20	36	16															PVVLVNGIAV	45	54	9																	VPNEFAKGVL	56	65	9
	ELTSDASDSPKLTKAQKAWLAL	18	39	21															PVVLVNGIAVL	45	55	10																	PNEFAKGVL	57	65	8
	TSDASDSPKLTKAQKAWL	20	37	17															LVNGIAVL	48	55	7																	PNEFAKGVLE	57	66	9
	SDASDSPKLTKAQKAWL	21	37	16															VNGIAV	49	54	5																	FAKGVL	60	65	5
	SDASDSPKLTKAQKAWLAL	21	39	18															VNGIAVL	49	55	6																	FAKGVLE	60	66	6
	SDSPKLTKAQKAWL	24	37	13															NGIAVL	50	55	5																	LAVPNEFAKGVLEGRLAPIVSE	54	75	21
	ALVRPLT	38	44	6															IAVLTTPNQ	52	60	8																	LAVPNEFAKGVLEGRLAPIVSETL	54	77	23
	ALVRPLTY	38	45	7															IAVLTTPNQM	52	61	9																	PNEFAKGVLEGRLAPIVSE	57	75	18
	ALVRPLTYAQGF	38	49	11															VNGIAVLTTPNQMAKSTVE	49	67	18																	GVLEGRL	63	69	6
	LVRPLTYAQG	39	48	9															TTPNQMA	56	62	6																	PNEFAKGVLEGRLAPIVSET	57	76	19
	ALVRPLTYAQGFAL	38	51	13															IAVLTTPNQMAKSTVE	52	67	15																	PNEFAKGVLEGRLAPIVSETL	57	77	20
	VRPLTYAQGF	40	49	9															VLTTPNQMAKSTVE	54	67	13																	FAKGVLEGRLAPIVS	60	74	14
	PLTYAQG	42	48	6															IAVLTTPNQMAKSTVESRL	52	70	18																	FAKGVLEGRLAPIVSE	60	75	15
	VRPLTYAQGFAL	40	51	11															LTTPNQMAKSTVE	55	67	12																	FAKGVLEGRLAPIVSET	60	76	16
	YAQGFAL	45	51	6															VLTTPNQMAKSTVESRL	54	70	16																	AKGVLEGRLAPIVSE	61	75	14
	AQGFAL	46	51	5															TPNQMAKSTVE	57	67	10																	FAKGVLEGRLAPIVSETL	60	77	17
	ALLSVPSPLAQE	50	61	11															TTPNQMAKSTVESRL	56	70	14																	AKGVLEGRLAPIVSETL	61	77	16
	ALLSVPSPLAQEA	50	62	12															NQMAKSTVE	59	67	8																	EGRLAPIVSETL	66	77	11
	LSVPSPLAQ	52	60	8															TPNQMAKSTVESRL	57	70	13																	APIVSETL	70	77	7
	LSVPSPLAQE	52	61	9															MAKSTVE	61	67	6																	SRECGRPIRI	78	87	9
	SVPSPLAQE	53	61	8															AKSTVE	62	67	5																	TLSRECGRPIRIAIT	76	90	14
	SVPSPLAQEA	53	62	9															NQMAKSTVESRLAT	59	72	13																	SRECGRPIRIAIT	78	90	12
	LSVPSPLAQEAIE	52	64	12															MAKSTVESRL	61	70	9																	TLSRECGRPIRIAITVDD	76	93	17
	SVPSPLAQEAI	53	63	10															PNQMAKSTVESRLATDIKTVL	58	78	20																	SRECGRPIRIAITVDD	78	93	15
	SVPSPLAQEAIE	53	64	11															SRLATDIKTVL	68	78	10																	IAITVDD	87	93	6
	LSVPSPLAQEAIERD	52	66	14															ATDIKTVL	71	78	7																	AITVDD	88	93	5
	SVPSPLAQEAIERD	53	66	13															DIKTVL	73	78	5																				12.125
	EAIERDLREPIL	61	72	11															ATDIKTVLGRVVGTPVT	71	87	16
	AIERDLREPIL	62	72	10															DIKTVLGRVVGTPVT	73	87	14
	IERDLREPIL	63	72	9															ATDIKTVLGRVVGTPVTLSL	71	90	19
	ERDLREPIL	64	72	8															IKTVLGRVVGTPVT	74	87	13
	RALNRHLGQKVEGLG	73	87	14															DIKTVLGRVVGTPVTLSL	73	90	17
	VRIAAPSEDRGEDSGDAAPADETDR	88	112	24															GRVVGTPVT	79	87	8
	RIAAPSEDRGEDSGDAAPADETDR	89	112	23															PVTLSL	85	90	5
	PSEDRGEDSGDAAPADETDR	93	112	19															LSLSVHQ	88	94	6
																			SLSVHQ	89	94
			avg	11.9388																		11

## Sheet: Figure 7
	Differential Deuterium Uptake (Da)
					C.bovis High Conc - Low Conc											S.lividans High Conc -low conc											Ecoli High Conc - Low Conc										R.hoagii High Conc - Low Conc
	Sequence	Start	End		5 s	10 s	30s	1 m	10 m	1 h		Sequence	Start	End		5 s	10 s	30s	1 m	10 m	1 h		Sequence	Start	End		10 s	1 m	10 m	1 h	4 h		Sequence	Start	End		10 s	1 m	5 m	10 m	1 h
	GSSHHHHHHSSGLVPRGSHMTAPDADF	-18	8	-18-8	-0.394	-0.2745	-0.3053	-0.2051	-0.3992	-0.5946		GSSHHHHHHSSGLVPRGSHMADVPADL	-15	11	-15-11	-0.8061	-1.0966	-1.2084	-1.2136	-1.2729	-1.3675		SLWQQCL	4	10	4-10	0.0033	-0.1266	0.0709	-0.0135	-0.0673		NDDPNALANV	2	11	2-11	0.0858	-0.3236	-0.1414	-0.2857	-0.3506
	PAVWAQL	9	15	9-15	0.0078	-0.0141	-0.0095	-0.0118	-0.0746	-0.1252		ADVPADL	5	11	5-11	-0.0152	-0.0744	-0.0872	-0.1376	-0.1008	-0.1179		WQQCLARLQDELPAT	6	20	6-20	0.0688	0.0077	0.254	-0.149	-0.5099		NDDPNALANVWRDVV	2	16	2-16	0.1273	-0.5103	0.0525	-0.4705	-0.6068
	ISRWLDADPGDPEY	16	29	16-29	-0.0202	-0.1266	-0.2022	-0.308	-0.2783	-0.4883		AAVWPRVL	12	19	12-19	-0.1128	-0.1378	-0.2444	-0.2288	-0.7833	-1.1398		ARLQDEL	11	17	11-17	-0.0892	-0.1238	-0.0292	0.0582	-0.1227		NDDPNALANVWRDVVAE	2	18	2-18	0.0374	-0.474	-0.0635	-0.3027	-0.5484
	DPGDPEY	23	29	23-29	-0.0469	-0.0676	-0.0516	-0.0435	-0.0847	-0.1681		AAVWPRVLEQL	12	22	12-22	-0.1205	-0.0904	-0.2386	-0.1553	-1.2508	-1.7708		LARLQDELPATE	10	21	10-21	0.1433	-0.2274	0.0666	-0.0473	-0.1299		ANVWRDVV	9	16	9-16	-0.0766	-0.1166	-0.1565	-0.2282	-0.4041
	PGDPEY	24	29	24-29	-0.021	-0.0649	-0.0514	-0.0667	-0.1018	-0.1581		PRVLEQL	16	22	16-22	-0.0613	-0.0497	-0.2368	-0.2504	-0.8109	-1.5071		ARLQDELPATE	11	21	11-21	0.0603	-0.1507	0.0327	-0.1004	-0.1675		ANVWRDVVA	9	17	9-17	-0.0469	-0.1241	-0.2157	-0.2829	-0.3201
	ISRWLDADPGDPEYPALAPRARSVL	16	40	16-40	-0.2503	-0.5863	-0.5498	-0.636	-0.6724	-0.8203		LGEGRGQGVESKDEHW	23	38	23-38	-0.5626	-0.7039	-0.7573	-0.8215	-0.8749	-1.0144		ARLQDELPATEF	11	22	11-22	0.0449	-0.2802	0.0996	-0.0466	-0.0969		LANVWRDVVAEL	8	19	8-19	-0.0433	-0.039	0.0764	-0.0658	0.0043
	PGDPEYPALAPRARSVL	24	40	24-40	-0.2349	-0.5524	-0.5122	-0.5843	-0.4659	-0.7649		GEGRGQGVESKDEHW	24	38	24-38	-0.5659	-0.6681	-0.8924	-0.9403	-0.9325	-1.0836		QDELPATE	14	21	14-21	0.1176	-0.1378	0.0057	-0.0089	-0.0856		ANVWRDVVAE	9	18	9-18	-0.012	-0.1398	-0.2502	-0.1852	-0.2729
	DPEYPALAPRARSVL	26	40	26-40	-0.2782	-0.5071	-0.5222	-0.516	-0.5898	-0.6548		LGEGRGQGVESKDEHWIRRCQPLAL	23	47	23-47	-0.7428	-1.2293	-1.3409	-1.4266	-2.2186	-1.9072		QDELPATEF	14	22	14-22	0.1147	-0.1272	0.0325	-0.0819	-0.2066		NVWRDVVAEL	10	19	10-19	0.0268	0.083	-0.0811	0.1821	0.1821
	PEYPALAPRARSVL	27	40	27-40	-0.1964	-0.4707	-0.4974	-0.3441	-0.4889	-0.6553		IRRCQPLAL	39	47	39-47	-0.2492	-0.2451	-0.3309	-0.325	-0.8648	-0.7444		FSMWIRPLQAEL	22	33	22-33	0.0805	-0.1316	0.0252	-0.1867	-0.2101		VWRDVVAEL	11	19	11-19	0.059	-0.0457	-0.0326	-0.1068	0.0337
	YPALAPRARSVL	29	40	29-40	-0.1686	-0.4652	-0.464	-0.3821	-0.4879	-0.6483		VADTAL	48	53	48-53	-0.1644	-0.1998	-0.3117	-0.3052	-0.8431	-0.7005		WIRPLQ	25	30	25-30	-0.0653	-0.1454	-0.1203	-0.0314	-0.0625		WRDVVAEL	12	19	12-19	-0.0615	-0.0616	-0.0408	-0.1161	0.0098
	PALAPRARSVL	30	40	30-40	-0.1423	-0.3817	-0.4095	-0.2975	-0.1283	-0.4714		LAVPNE	54	59	54-59	-0.0718	-0.0972	-0.1721	-0.1526	-0.4042	-0.5888		SMWIRPLQAEL	23	33	23-33	0.0554	-0.0809	0.005	-0.0773	-0.0049		TSDASDSPKL	20	29	20-29	-0.0692	-0.1138	-0.1163	-0.2138	-0.2749
	APRARSVL	33	40	33-40	-0.0342	-0.1594	-0.0908	-0.0925	-0.0245	-0.1615		LAVPNEF	54	60	54-60	-0.1495	-0.2113	-0.2989	-0.3182	-0.5834	-0.8336		MWIRPLQAEL	24	33	24-33	0.1695	0.0259	0.0911	0.0873	0.2662		ELTSDASDSPKLTKAQKAWL	18	37	18-37	-0.4385	-0.8533	-0.4006	-0.8635	-0.6194
	RQITPVVL	41	48	41-48	-0.0554	-0.0769	-0.0323	-0.0305	-0.0783	-0.0155		LAVPNEFAKGVL	54	65	54-65	-0.4956	-0.5755	-0.9183	-0.8441	-1.1868	-1.4006		WIRPLQAE	25	32	25-32	-0.1259	-0.1667	-0.1252	-0.028	-0.2279		AELTSDASDSPKLTKAQKAWLAL	17	39	17-39	-0.6262	-0.9819	-0.3969	-0.9139	-0.6669
	PVVLVNG	45	51	45-51	0.0396	-0.0402	0.0321	0.0871	0.0144	-0.1649		AVPNEFAKGVL	55	65	55-65	-0.4833	-0.5464	-0.9512	-0.8148	-1.0394	-1.3007		WIRPLQAELSDNTL	25	38	25-38	-0.0387	-0.2266	-0.349	-0.6899	-0.6329		LTSDASDSPKLTKAQKAWL	19	37	19-37	-0.4141	-0.8973	-0.5185	-0.8667	-0.611
	PVVLVNGIAV	45	54	45-54	0.0019	-0.0753	0.0206	0.0656	-0.0651	-0.3439		VPNEFAKGVL	56	65	56-65	-0.453	-0.5684	-0.8441	-0.7439	-0.9644	-1.177		WIRPLQAELSDNTLAL	25	40	25-40	-0.0731	-0.3387	-0.4874	-0.7904	-0.7655		TSDASDSPKLTKAQKAW	20	36	20-36	-0.2479	-0.3393	-0.3911	-0.3014	-0.2303
	PVVLVNGIAVL	45	55	45-55	0.0434	-0.0807	0.0858	0.0964	-0.0464	-0.4495		PNEFAKGVL	57	65	57-65	-0.3621	-0.464	-0.7296	-0.6608	-0.8217	-0.9448		ELSDNTL	32	38	32-38	-0.0087	-0.0672	-0.0349	-0.2673	-0.4031		ELTSDASDSPKLTKAQKAWLAL	18	39	18-39	-0.5438	-0.8239	-0.3124	-0.8579	-0.6032
	LVNGIAVL	48	55	48-55	-0.1062	-0.1423	-0.1367	-0.1816	-0.0948	-0.2787		PNEFAKGVLE	57	66	57-66	-0.4216	-0.521	-0.7555	-0.6294	-0.9647	-1.0606		ELSDNTLAL	32	40	32-40	-0.0997	-0.2687	-0.2521	0.0139	-0.4718		TSDASDSPKLTKAQKAWL	20	37	20-37	-0.5342	-0.6632	-0.3784	-0.7551	-0.4752
	VNGIAV	49	54	49-54	-0.0728	-0.1252	-0.077	-0.0335	-0.0611	-0.1474		FAKGVL	60	65	60-65	-0.2373	-0.2832	-0.3788	-0.2674	-0.167	-0.0885		LSDNTLAL	33	40	33-40	-0.1564	-0.1476	-0.2889	-0.4632	-0.4236		SDASDSPKLTKAQKAWL	21	37	21-37	-0.5354	-0.6114	-0.8677	-0.6383	-0.3824
	VNGIAVL	49	55	49-55	-0.0547	-0.0362	-0.0303	-0.0139	-0.0154	-0.2398		FAKGVLE	60	66	60-66	-0.2143	-0.3073	-0.4187	-0.347	-0.2672	-0.1411		LYAPNRF	40	46	40-46	0.1153	-0.071	0.1063	-0.0602	-0.1846		SDASDSPKLTKAQKAWLAL	21	39	21-39	-0.5195	-0.7432	-0.1714	-0.472	-0.283
	NGIAVL	50	55	50-55	-0.0361	-0.1255	-0.0634	-0.0668	-0.0642	-0.1906		LAVPNEFAKGVLEGRLAPIVSE	54	75	54-75	-0.8188	-1.0502	-1.4109	-1.4601	-2.2861	-2.4208		ALYAPNRFVL	39	48	39-48	0.1403	0.0305	0.105	0.0799	-0.1904		SDSPKLTKAQKAWL	24	37	24-37	-0.3642	-0.569	-0.2513	-0.4125	-0.2697
	IAVLTTPNQ	52	60	52-60	-0.1216	-0.2181	0.0418	0.0612	0.0304	-0.18		LAVPNEFAKGVLEGRLAPIVSETL	54	77	54-77	-0.7483	-0.9648	-1.544	-1.6257	-2.3594	-2.1023		ALYAPNRFVLD	39	49	39-49	0.0144	-0.1258	0.034	0.1416	-0.1121		ALVRPLT	38	44	38-44	-0.1713	-0.1771	-0.2363	-0.2712	-0.4678
	IAVLTTPNQM	52	61	52-61	-0.1489	-0.207	-0.002	-0.0384	-0.0798	-0.3471		PNEFAKGVLEGRLAPIVSE	57	75	57-75	-0.6838	-0.884	-1.3688	-1.3087	-1.7714	-1.5796		LYAPNRFVL	40	48	40-48	0.1682	-0.0896	0.2795	0.2007	-0.1605		ALVRPLTY	38	45	38-45	-0.1296	-0.2396	-0.1857	-0.3576	-0.4318
	VNGIAVLTTPNQMAKSTVE	49	67	49-67	-1.0031	-1.3586	-0.8009	-0.4885	-0.1802	-0.4255		GVLEGRL	63	69	63-69	-0.37	-0.4554	-0.6012	-0.5627	-0.5128	-0.3951		LYAPNRFVLD	40	49	40-49	0.0448	-0.1631	0.0496	-0.0389	-0.0951		ALVRPLTYAQGF	38	49	38-49	-0.1012	-0.4596	-0.4082	-0.7953	-0.7629
	TTPNQMA	56	62	56-62	-0.111	-0.2381	-0.0039	0.0963	-0.027	0.0171		PNEFAKGVLEGRLAPIVSET	57	76	57-76	-0.6742	-0.7827	-1.3831	-1.1099	-1.9852	-1.9308		YAPNRFVLD	41	49	41-49	0.0328	-0.1693	-0.0026	-0.149	-0.2205		LVRPLTYAQG	39	48	39-48	-0.1324	-0.288	-0.4064	-0.4822	-0.4294
	IAVLTTPNQMAKSTVE	52	67	52-67	-0.9434	-1.2422	-0.635	-0.2862	0.2551	-0.0877		PNEFAKGVLEGRLAPIVSETL	57	77	57-77	-0.6854	-0.8272	-1.383	-1.2827	-2.3401	-2.1309		PNRFVL	43	48	43-48	0.0993	-0.0308	0.0603	-0.0664	-0.2096		ALVRPLTYAQGFAL	38	51	38-51	-0.158	-0.4193	-0.5482	-0.8666	-0.8739
	VLTTPNQMAKSTVE	54	67	54-67	-0.6093	-0.8924	-0.4229	-0.0984	0.1954	-0.1259		FAKGVLEGRLAPIVS	60	74	60-74	-0.4375	-0.5251	-0.9379	-0.7902	-1.0983	-0.8428		PNRFVLD	43	49	43-49	0.0252	-0.1373	-0.0237	-0.0387	-0.2172		VRPLTYAQGF	40	49	40-49	-0.0882	-0.2989	-0.3895	-0.5759	-0.563
	IAVLTTPNQMAKSTVESRL	52	70	52-70	-0.841	-1.1632	-0.6087	-0.1593	0.1942	-0.0844		FAKGVLEGRLAPIVSE	60	75	60-75	-0.487	-0.6103	-1.0183	-0.8764	-1.2565	-0.955		VLDWVRDKYLNNINGLL	47	63	47-63	0.1276	0.0924	0.4189	0.1687	-0.6584		PLTYAQG	42	48	42-48	-0.0437	-0.073	-0.1159	-0.2488	-0.3369
	LTTPNQMAKSTVE	55	67	55-67	-0.8808	-1.2493	-0.6405	-0.5256	-0.3063	-0.4916		FAKGVLEGRLAPIVSET	60	76	60-76	-0.4911	-0.6259	-1.2886	-1.1263	-1.5119	-0.9665		DWVRDKYLNNINGLL	49	63	49-63	0.1366	0.0388	0.29	0.1723	-0.2398		VRPLTYAQGFAL	40	51	40-51	-0.2299	-0.4325	-0.5282	-0.7802	-0.6409
	VLTTPNQMAKSTVESRL	54	70	54-70	-1.3985	-1.2648	-0.5438	-0.3489	-0.1099	-0.2877		AKGVLEGRLAPIVSE	61	75	61-75	-0.4033	-0.5593	-0.7662	-0.7424	-0.9752	-0.7469		WVRDKYLNNINGL	50	62	50-62	0.0452	-0.0537	0.3448	0.071	-0.2562		YAQGFAL	45	51	45-51	-0.1393	-0.2518	-0.2126	-0.3351	-0.457
	TPNQMAKSTVE	57	67	57-67	-0.6812	-0.923	-0.4397	-0.2727	-0.0315	-0.2617		FAKGVLEGRLAPIVSETL	60	77	60-77	-0.3706	-0.2821	-0.7955	-0.4385	-1.1912	-1.2374		WVRDKYLNNINGLL	50	63	50-63	0.0161	-0.0361	0.0674	-0.1617	-0.4734		AQGFAL	46	51	46-51	-0.1596	-0.2275	-0.158	-0.3547	-0.4228
	TTPNQMAKSTVESRL	56	70	56-70	-0.7512	-0.9028	-0.3691	-0.1042	0.403	0.2186		AKGVLEGRLAPIVSETL	61	77	61-77	-0.4161	-0.5491	-0.8227	-0.8241	-1.3861	-0.9703		TSFCGADAPQL	64	74	64-74	0.174	-0.1456	-0.3301	-0.3926	-0.6234		ALLSVPSPLAQE	50	61	50-61	-0.1366	-0.516	-0.1691	-0.2823	-0.3741
	NQMAKSTVE	59	67	59-67	-0.9816	-1.1811	-0.602	-0.4022	-0.1224	-0.1758		EGRLAPIVSETL	66	77	66-77	-0.2352	-0.2665	-0.487	-0.4648	-1.0426	-0.7097												ALLSVPSPLAQEA	50	62	50-62	-0.219	-0.6354	-0.3198	-0.3398	-0.523
	TPNQMAKSTVESRL	57	70	57-70	-0.5877	-0.8029	-0.487	-0.5836	-0.0439	0.019		APIVSETL	70	77	70-77	-0.1402	-0.1797	-0.188	-0.3728	-0.7176	-0.3772												LSVPSPLAQ	52	60	52-60	-0.0636	-0.2147	-0.1831	-0.1021	-0.1266
	MAKSTVE	61	67	61-67	-0.9014	-0.7919	-0.5098	-0.2172	0.1967	0.0959		SRECGRPIRI	78	87	78-87	-0.2568	-0.2667	-0.3242	-0.3577	-1.1067	-0.8558												LSVPSPLAQE	52	61	52-61	-0.1619	-0.4235	-0.1112	-0.1495	-0.1971
	AKSTVE	62	67	62-67	-0.3399	-0.4985	-0.3437	-0.2492	0.0983	0.0141		TLSRECGRPIRIAIT	76	90	76-90	-0.2511	-0.2784	-0.5571	-0.6073	-2.1229	-1.5597												SVPSPLAQE	53	61	53-61	-0.1483	-0.4148	-0.1712	-0.0731	-0.0977
	NQMAKSTVESRLAT	59	72	59-72	-1.0949	-1.3423	-0.9075	-0.5132	-0.4189	-0.501		SRECGRPIRIAIT	78	90	78-90	-0.232	-0.2524	-0.4844	-0.5202	-1.7356	-1.522												SVPSPLAQEA	53	62	53-62	-0.192	-0.6732	-0.3002	-0.2067	-0.1933
	MAKSTVESRL	61	70	61-70	-0.5652	-0.6032	-0.2495	0.0313	0.4815	0.4174		TLSRECGRPIRIAITVDD	76	93	76-93	-0.3499	-0.4293	-0.9327	-0.7527	-1.8607	-1.3784												LSVPSPLAQEAIE	52	64	52-64	-0.3065	-0.6853	-0.3755	-0.4885	-0.6454
	PNQMAKSTVESRLATDIKTVL	58	78	58-78	-1.6111	-1.5138	-1.0713	-0.9955	-0.276	-1.4019		SRECGRPIRIAITVDD	78	93	78-93	-0.4057	-0.4206	-0.9225	-0.7299	-1.1693	-1.4113												SVPSPLAQEAI	53	63	53-63	-0.2326	-0.5844	-0.1732	-0.1536	-0.3128
	SRLATDIKTVL	68	78	68-78	0.0897	-0.0396	0.0353	0.0018	-0.0803	-0.1162		IAITVDD	87	93	87-93	-0.1785	-0.2755	-0.613	-0.5012	-0.5673	-0.4923												SVPSPLAQEAIE	53	64	53-64	-0.3143	-0.7425	-0.4105	-0.4206	-0.3841
	ATDIKTVL	71	78	71-78	-0.083	-0.1398	-0.1786	-0.1656	-0.1968	-0.3029		AITVDD	88	93	88-93	-0.137	-0.3169	-0.5272	-0.4812	-0.4508	-0.3595												LSVPSPLAQEAIERD	52	66	52-66	-0.4772	-1.0768	-0.8358	-0.9123	-1.0307
	DIKTVL	73	78	73-78	0.0056	-0.0289	-0.0187	0	-0.0098	-0.015																							SVPSPLAQEAIERD	53	66	53-66	-0.3406	-0.7894	-0.7757	-0.723	-1.0051
	ATDIKTVLGRVVGTPVT	71	87	71-87	-0.1079	-0.3164	-0.2502	-0.2892	-0.1255	-0.3849																							EAIERDLREPIL	61	72	61-72	-0.0614	-0.1582	-0.3234	-0.212	-0.1826
	DIKTVLGRVVGTPVT	73	87	73-87	-0.1558	-0.2794	-0.1816	-0.2266	-0.136	-0.4562																							AIERDLREPIL	62	72	62-72	-0.1055	-0.201	-0.2474	-0.2456	-0.3601
	ATDIKTVLGRVVGTPVTLSL	71	90	71-90	-0.3365	-0.6618	-0.5651	-0.6447	-0.1145	-0.7257																							IERDLREPIL	63	72	63-72	-0.1554	-0.2445	-0.1856	-0.3007	-0.3545
	IKTVLGRVVGTPVT	74	87	74-87	-0.0432	-0.1643	-0.0838	-0.0843	-0.1195	-0.3682																							ERDLREPIL	64	72	64-72	-0.1247	-0.2273	-0.3121	-0.2179	-0.3695
	DIKTVLGRVVGTPVTLSL	73	90	73-90	-0.2432	-0.546	-0.4924	-0.4067	-0.0477	-0.5189																							RALNRHLGQKVEGLG	73	87	73-87	-0.0537	-0.6267	-0.5904	-0.6997	-0.8587
	GRVVGTPVT	79	87	79-87	-0.0958	-0.193	-0.152	-0.1802	-0.1855	-0.4396																							VRIAAPSEDRGEDSGDAAPADETDR	88	112	88-112	-1.7564	-1.8736	-1.5798	-1.7767	-1.8387
	PVTLSL	85	90	85-90	-0.1583	-0.3472	-0.2993	-0.3167	-0.0252	-0.3013																							RIAAPSEDRGEDSGDAAPADETDR	89	112	89-112	-1.7646	-1.761	-1.5356	-1.6189	-2.0241
	LSLSVHQ	88	94	88-94	-0.1228	-0.2459	-0.2466	-0.2429	0.09	0.047																							PSEDRGEDSGDAAPADETDR	93	112	93-112	-1.5838	-1.6666	-1.6816	-1.8794	-1.8338
	SLSVHQ	89	94	89-94	-0.0314	-0.1402	-0.0707	-0.08	-0.0128	0.0611

## Sheet: Rel. Percent Inc. S15
		Relative Percent Deuterium Incorporation
						R.hoagii Low Conc						R.hoagii High Conc							R.hoagii Low Conc						R.hoagii High Conc											C.bovis Low Conc							C.bovis High Conc
		Sequence	Start	End		10 s	1 m	5 m	10 m	1 h		10 s	1 m	5 m	10 m	1 h			10 s	1 m	5 m	10 m	1 h		10 s	1 m	5 m	10 m	1 h			Sequence	Start	End		5 s	10 s	30s	1 m	10 m	1 h		5 s	10 s	30s	1 m	10 m	1 h
		NDDPNALANV	2	11		0.4384	0.5974	0.6168	0.6416	0.6472		0.4491	0.5569	0.5991	0.6059	0.6034			43.84	59.74	61.68	64.16	64.72		44.91	55.69	59.91	60.59	60.34			GSSHHHHHHSSGLVPRGSHMTAPDADF	-18	8		0.3328	0.3485	0.3481	0.3434	0.3476	0.3501		0.3164	0.3371	0.3354	0.3348	0.331	0.3253
		NDDPNALANVWRDVV	2	16		0.2906	0.4434	0.4666	0.522	0.566		0.3004	0.4041	0.4706	0.4858	0.5193			29.06	44.34	46.66	52.2	56.6		30.04	40.41	47.06	48.58	51.93			PAVWAQL	9	15		0.0117	0.0177	0.018	0.0209	0.0671	0.1594		0.0133	0.0149	0.0161	0.0185	0.0522	0.1344
		NDDPNALANVWRDVVAE	2	18		0.2568	0.3875	0.4274	0.4565	0.5189		0.2593	0.3559	0.4232	0.4363	0.4823			25.68	38.75	42.74	45.65	51.89		25.93	35.59	42.32	43.63	48.23			ISRWLDADPGDPEY	16	29		0.0917	0.108	0.1255	0.1451	0.2532	0.3669		0.0899	0.0965	0.1071	0.1171	0.2279	0.3225
		ANVWRDVV	9	16		0.0836	0.2012	0.2959	0.3243	0.4178		0.0727	0.1846	0.2735	0.2917	0.3601			8.36	20.12	29.59	32.43	41.78		7.27	18.46	27.35	29.17	36.01			DPGDPEY	23	29		0.1407	0.1624	0.18	0.2105	0.3663	0.5263		0.129	0.1455	0.1671	0.1996	0.3452	0.4843
		ANVWRDVVA	9	17		0.0754	0.1829	0.2719	0.3099	0.3905		0.0695	0.1674	0.245	0.2745	0.3505			7.54	18.29	27.19	30.99	39.05		6.95	16.74	24.5	27.45	35.05			PGDPEY	24	29		0.1575	0.185	0.2098	0.2394	0.411	0.5719		0.1505	0.1634	0.1927	0.2171	0.377	0.5192
		LANVWRDVVAEL	8	19		0.0529	0.1301	0.1764	0.2235	0.2861		0.049	0.1265	0.1833	0.2176	0.2865			5.29	13.01	17.64	22.35	28.61		4.9	12.65	18.33	21.76	28.65			ISRWLDADPGDPEYPALAPRARSVL	16	40		0.2224	0.2764	0.3333	0.3722	0.4666	0.5299		0.2098	0.2471	0.3059	0.3404	0.433	0.4889
		ANVWRDVVAE	9	18		0.0627	0.1647	0.2407	0.2653	0.3496		0.0613	0.1492	0.2129	0.2447	0.3193			6.27	16.47	24.07	26.53	34.96		6.13	14.92	21.29	24.47	31.93			PGDPEYPALAPRARSVL	24	40		0.3281	0.4102	0.4964	0.5487	0.6446	0.7003		0.3086	0.3641	0.4537	0.5	0.6057	0.6366
		NVWRDVVAEL	10	19		0.0498	0.1084	0.1531	0.1739	0.2705		0.0527	0.1177	0.1441	0.1941	0.2907			4.98	10.84	15.31	17.39	27.05		5.27	11.77	14.41	19.41	29.07			DPEYPALAPRARSVL	26	40		0.3478	0.4334	0.5272	0.5808	0.6922	0.7298		0.3225	0.3873	0.4798	0.5339	0.6386	0.6703
		VWRDVVAEL	11	19		0.0447	0.1033	0.1259	0.1479	0.1784		0.0521	0.0976	0.1219	0.1345	0.1827			4.47	10.33	12.59	14.79	17.84		5.21	9.76	12.19	13.45	18.27			PEYPALAPRARSVL	27	40		0.3656	0.4625	0.5674	0.6079	0.7341	0.7719		0.3459	0.4154	0.5177	0.5735	0.6852	0.7064
		WRDVVAEL	12	19		0.0129	0.014	0.0171	0.0295	0.0532		0.0041	0.0052	0.0113	0.0129	0.0546			1.29	1.4	1.71	2.95	5.32		0.41	0.52	1.13	1.29	5.46			YPALAPRARSVL	29	40		0.3933	0.4991	0.6029	0.6585	0.7752	0.8088		0.3746	0.4474	0.5513	0.616	0.721	0.7367
		TSDASDSPKL	20	29		0.4587	0.5256	0.5616	0.5927	0.5914		0.45	0.5113	0.547	0.566	0.557			45.87	52.56	56.16	59.27	59.14		45	51.13	54.7	56.6	55.7			PALAPRARSVL	30	40		0.4099	0.5084	0.6184	0.6752	0.7496	0.7727		0.3921	0.4607	0.5672	0.638	0.7335	0.7138
		ELTSDASDSPKLTKAQKAWL	18	37		0.2706	0.3304	0.3674	0.4054	0.499		0.2462	0.283	0.3451	0.3574	0.4646			27.06	33.04	36.74	40.54	49.9		24.62	28.3	34.51	35.74	46.46			APRARSVL	33	40		0.4181	0.5029	0.5731	0.6397	0.7401	0.7578		0.4124	0.4764	0.558	0.6243	0.736	0.7308
		AELTSDASDSPKLTKAQKAWLAL	17	39		0.2337	0.2886	0.3399	0.3918	0.4943		0.2039	0.2418	0.321	0.3483	0.4626			23.37	28.86	33.99	39.18	49.43		20.39	24.18	32.1	34.83	46.26			RQITPVVL	41	48		0.0104	0.0109	0.0108	0.0113	0.0241	0.0712		0.0012	0.001	0.0055	0.0062	0.0111	0.0686
		LTSDASDSPKLTKAQKAWL	19	37		0.2686	0.3264	0.3585	0.397	0.476		0.2443	0.2736	0.328	0.346	0.4401			26.86	32.64	35.85	39.7	47.6		24.43	27.36	32.8	34.6	44.01			PVVLVNG	45	51		0.2062	0.2499	0.2851	0.2918	0.3123	0.4005		0.2141	0.2418	0.2915	0.3092	0.3152	0.3675
		TSDASDSPKLTKAQKAW	20	36		0.2948	0.3406	0.3849	0.4122	0.5074		0.2783	0.318	0.3588	0.3921	0.492			29.48	34.06	38.49	41.22	50.74		27.83	31.8	35.88	39.21	49.2			PVVLVNGIAV	45	54		0.1556	0.1859	0.2097	0.2153	0.2374	0.3059		0.1559	0.1765	0.2123	0.2235	0.2293	0.2629
		ELTSDASDSPKLTKAQKAWLAL	18	39		0.2402	0.2978	0.3508	0.4029	0.5084		0.213	0.2566	0.3352	0.36	0.4783			24.02	29.78	35.08	40.29	50.84		21.3	25.66	33.52	36	47.83			PVVLVNGIAVL	45	55		0.132	0.1636	0.176	0.1831	0.2036	0.2726		0.1368	0.1547	0.1855	0.1939	0.1984	0.2226
		TSDASDSPKLTKAQKAWL	20	37		0.2718	0.3104	0.352	0.3918	0.477		0.2384	0.269	0.3284	0.3446	0.4473			27.18	31.04	35.2	39.18	47.7		23.84	26.9	32.84	34.46	44.73			LVNGIAVL	48	55		0.1394	0.1652	0.1878	0.2011	0.202	0.232		0.1242	0.1449	0.1682	0.1751	0.1884	0.1922
		SDASDSPKLTKAQKAWL	21	37		0.271	0.3072	0.385	0.3905	0.484		0.2353	0.2664	0.3272	0.348	0.4585			27.1	30.72	38.5	39.05	48.4		23.53	26.64	32.72	34.8	45.85			VNGIAV	49	54		0.0828	0.1184	0.1552	0.158	0.169	0.1963		0.0683	0.0934	0.1398	0.1513	0.1567	0.1669
		SDASDSPKLTKAQKAWLAL	21	39		0.2345	0.2826	0.3329	0.3823	0.4961		0.204	0.2389	0.3229	0.3546	0.4794			23.45	28.26	33.29	38.23	49.61		20.4	23.89	32.29	35.46	47.94			VNGIAVL	49	55		0.0712	0.1004	0.1274	0.1343	0.1402	0.1707		0.062	0.0944	0.1223	0.132	0.1377	0.1307
		SDSPKLTKAQKAWL	24	37		0.2814	0.3286	0.3545	0.4052	0.5095		0.251	0.2812	0.3335	0.3709	0.487			28.14	32.86	35.45	40.52	50.95		25.1	28.12	33.35	37.09	48.7			NGIAVL	50	55		0.0701	0.1091	0.134	0.1444	0.1486	0.181		0.0629	0.084	0.1213	0.131	0.1358	0.1428
		ALVRPLT	38	44		0.0688	0.0817	0.1002	0.1316	0.2601		0.0346	0.0463	0.053	0.0774	0.1666			6.88	8.17	10.02	13.16	26.01		3.46	4.63	5.3	7.74	16.66			IAVLTTPNQ	52	60		0.1887	0.227	0.2467	0.2731	0.3463	0.3825		0.1713	0.1958	0.2527	0.2818	0.3507	0.3568
		ALVRPLTY	38	45		0.18	0.1928	0.2093	0.2348	0.3326		0.1584	0.1529	0.1784	0.1752	0.2606			18	19.28	20.93	23.48	33.26		15.84	15.29	17.84	17.52	26.06			IAVLTTPNQM	52	61		0.2791	0.3071	0.3234	0.3509	0.4127	0.4518		0.2605	0.2812	0.3231	0.3461	0.4027	0.4084
		ALVRPLTYAQGF	38	49		0.208	0.2843	0.3196	0.3927	0.5031		0.1979	0.2384	0.2788	0.3131	0.4268			20.8	28.43	31.96	39.27	50.31		19.79	23.84	27.88	31.31	42.68			VNGIAVLTTPNQMAKSTVE	49	67		0.3092	0.3849	0.4605	0.4827	0.5416	0.5628		0.2502	0.305	0.4133	0.4539	0.531	0.5378
		LVRPLTYAQG	39	48		0.2602	0.3379	0.3942	0.4431	0.5291		0.2436	0.3019	0.3435	0.3828	0.4754			26.02	33.79	39.42	44.31	52.91		24.36	30.19	34.35	38.28	47.54			TTPNQMA	56	62		0.5351	0.6265	0.6951	0.7182	0.7566	0.7515		0.5129	0.5789	0.6943	0.7375	0.7513	0.755
		ALVRPLTYAQGFAL	38	51		0.1744	0.2308	0.2698	0.3295	0.4283		0.1612	0.1959	0.2241	0.2573	0.3555			17.44	23.08	26.98	32.95	42.83		16.12	19.59	22.41	25.73	35.55			IAVLTTPNQMAKSTVE	52	67		0.3363	0.4186	0.494	0.5219	0.5858	0.609		0.2689	0.3299	0.4487	0.5015	0.604	0.6028
		VRPLTYAQGF	40	49		0.2562	0.3379	0.3984	0.4629	0.5923		0.2452	0.3005	0.3497	0.3909	0.5219			25.62	33.79	39.84	46.29	59.23		24.52	30.05	34.97	39.09	52.19			VLTTPNQMAKSTVE	54	67		0.3962	0.4831	0.5766	0.6112	0.6799	0.7057		0.3454	0.4087	0.5413	0.603	0.6962	0.6952
		PLTYAQG	42	48		0.2906	0.368	0.4164	0.4843	0.5991		0.2818	0.3534	0.3932	0.4345	0.5318			29.06	36.8	41.64	48.43	59.91		28.18	35.34	39.32	43.45	53.18			IAVLTTPNQMAKSTVESRL	52	70		0.4301	0.5112	0.587	0.6031	0.6523	0.6736		0.3806	0.4427	0.5512	0.5937	0.6638	0.6686
		VRPLTYAQGFAL	40	51		0.2165	0.2771	0.3291	0.3825	0.4852		0.1935	0.2339	0.2763	0.3044	0.4211			21.65	27.71	32.91	38.25	48.52		19.35	23.39	27.63	30.44	42.11			LTTPNQMAKSTVE	55	67		0.4409	0.5385	0.6288	0.6744	0.7519	0.7606		0.3608	0.4249	0.5706	0.6267	0.7241	0.7159
		YAQGFAL	45	51		0.1772	0.2536	0.2741	0.3047	0.3915		0.154	0.2116	0.2387	0.2489	0.3153			17.72	25.36	27.41	30.47	39.15		15.4	21.16	23.87	24.89	31.53			VLTTPNQMAKSTVESRL	54	70		0.4933	0.5695	0.6455	0.6756	0.7419	0.7522		0.4	0.4851	0.6092	0.6523	0.7346	0.7331
		AQGFAL	46	51		0.0958	0.1837	0.2059	0.2521	0.353		0.0639	0.1382	0.1743	0.1812	0.2685			9.58	18.37	20.59	25.21	35.3		6.39	13.82	17.43	18.12	26.85			TPNQMAKSTVE	57	67		0.4716	0.5707	0.6721	0.7221	0.7996	0.8239		0.3959	0.4682	0.6233	0.6918	0.7961	0.7948
		ALLSVPSPLAQE	50	61		0.1436	0.269	0.3545	0.3997	0.4426		0.1284	0.2117	0.3357	0.3684	0.401			14.36	26.9	35.45	39.97	44.26		12.84	21.17	33.57	36.84	40.1			TTPNQMAKSTVESRL	56	70		0.5142	0.6131	0.6979	0.7237	0.7735	0.7856		0.4565	0.5437	0.6695	0.7157	0.8045	0.8024
		ALLSVPSPLAQEA	50	62		0.1452	0.2898	0.4001	0.4313	0.4751		0.1233	0.2263	0.3681	0.3973	0.4228			14.52	28.98	40.01	43.13	47.51		12.33	22.63	36.81	39.73	42.28			NQMAKSTVE	59	67		0.5249	0.6403	0.732	0.7721	0.8232	0.8261		0.4022	0.4926	0.6567	0.7218	0.8079	0.8041
		LSVPSPLAQ	52	60		0.1922	0.3039	0.4573	0.5182	0.5823		0.1816	0.2681	0.4268	0.5012	0.5612			19.22	30.39	45.73	51.82	58.23		18.16	26.81	42.68	50.12	56.12			TPNQMAKSTVESRL	57	70		0.5459	0.6391	0.7264	0.7684	0.8191	0.8313		0.4969	0.5722	0.6858	0.7198	0.8154	0.8329
		LSVPSPLAQE	52	61		0.1806	0.3202	0.4156	0.4632	0.4962		0.1575	0.2597	0.3997	0.4419	0.4681			18.06	32.02	41.56	46.32	49.62		15.75	25.97	39.97	44.19	46.81			MAKSTVE	61	67		0.358	0.4621	0.5746	0.6155	0.6728	0.6856		0.2077	0.3301	0.4896	0.5793	0.7056	0.7016
		SVPSPLAQE	53	61		0.2195	0.4103	0.5591	0.6205	0.6709		0.1948	0.3412	0.5306	0.6083	0.6546			21.95	41.03	55.91	62.05	67.09		19.48	34.12	53.06	60.83	65.46			AKSTVE	62	67		0.3335	0.4412	0.5495	0.6073	0.6832	0.6966		0.2655	0.3415	0.4808	0.5574	0.7029	0.6994
		SVPSPLAQEA	53	62		0.2145	0.4435	0.6148	0.6693	0.706		0.1871	0.3473	0.572	0.6398	0.6783			21.45	44.35	61.48	66.93	70.6		18.71	34.73	57.2	63.98	67.83			NQMAKSTVESRLAT	59	72		0.5618	0.6434	0.7283	0.739	0.8053	0.8388		0.4775	0.5401	0.6585	0.6995	0.773	0.8003
		LSVPSPLAQEAIE	52	64		0.143	0.2773	0.3893	0.435	0.5309		0.1124	0.2088	0.3518	0.3862	0.4664			14.3	27.73	38.93	43.5	53.09		11.24	20.88	35.18	38.62	46.64			MAKSTVESRL	61	70		0.5664	0.6501	0.7282	0.7483	0.7854	0.7904		0.5036	0.5831	0.7005	0.7518	0.8389	0.8368
		SVPSPLAQEAI	53	63		0.1718	0.3291	0.4397	0.472	0.5055		0.1428	0.256	0.4181	0.4528	0.4664			17.18	32.91	43.97	47.2	50.55		14.28	25.6	41.81	45.28	46.64			PNQMAKSTVESRLATDIKTVL	58	78		0.378	0.426	0.4814	0.5086	0.5543	0.6537		0.2932	0.3463	0.425	0.4562	0.5398	0.5799
		SVPSPLAQEAIE	53	64		0.1567	0.3124	0.4418	0.4868	0.5887		0.1218	0.2299	0.3962	0.4401	0.546			15.67	31.24	44.18	48.68	58.87		12.18	22.99	39.62	44.01	54.6			SRLATDIKTVL	68	78		0.1885	0.2199	0.2441	0.2536	0.3134	0.4055		0.1975	0.216	0.2477	0.2537	0.3054	0.3939
		LSVPSPLAQEAIERD	52	66		0.1713	0.3506	0.497	0.5649	0.6754		0.1315	0.2609	0.4274	0.4889	0.5895			17.13	35.06	49.7	56.49	67.54		13.15	26.09	42.74	48.89	58.95			ATDIKTVL	71	78		0.0371	0.0529	0.0704	0.0748	0.1061	0.1787		0.0252	0.0329	0.0449	0.0512	0.0779	0.1354
		SVPSPLAQEAIERD	53	66		0.1878	0.3799	0.561	0.6147	0.7503		0.1568	0.3082	0.4905	0.549	0.6589			18.78	37.99	56.1	61.47	75.03		15.68	30.82	49.05	54.9	65.89			DIKTVL	73	78		0.0106	0.0134	0.0157	0.0175	0.065	0.1581		0.0117	0.0076	0.0119	0.0175	0.063	0.1551
		EAIERDLREPIL	61	72		0.0462	0.1158	0.1968	0.2717	0.4099		0.0401	0.1	0.1645	0.2505	0.3916			4.62	11.58	19.68	27.17	40.99		4.01	10	16.45	25.05	39.16			ATDIKTVLGRVVGTPVT	71	87		0.0538	0.0759	0.1045	0.1261	0.2499	0.3647		0.0466	0.0548	0.0878	0.1068	0.2415	0.339
		AIERDLREPIL	62	72		0.0486	0.1153	0.1963	0.2615	0.3796		0.0369	0.0929	0.1688	0.2342	0.3395			4.86	11.53	19.63	26.15	37.96		3.69	9.29	16.88	23.42	33.95			DIKTVLGRVVGTPVT	73	87		0.0541	0.075	0.1029	0.1289	0.2689	0.3966		0.0421	0.0535	0.089	0.1115	0.2584	0.3615
		IERDLREPIL	63	72		0.0497	0.1063	0.1768	0.2361	0.3175		0.0303	0.0757	0.1536	0.1985	0.2732			4.97	10.63	17.68	23.61	31.75		3.03	7.57	15.36	19.85	27.32			ATDIKTVLGRVVGTPVTLSL	71	90		0.073	0.109	0.1609	0.1943	0.3047	0.4211		0.0543	0.0723	0.1295	0.1584	0.2984	0.3808
		ERDLREPIL	64	72		0.0601	0.1418	0.2348	0.3085	0.437		0.0423	0.1093	0.1902	0.2774	0.3842			6.01	14.18	23.48	30.85	43.7		4.23	10.93	19.02	27.74	38.42			IKTVLGRVVGTPVT	74	87		0.0502	0.0741	0.1045	0.1308	0.2812	0.3989		0.0466	0.0604	0.0975	0.1238	0.2712	0.3683
		RALNRHLGQKVEGLG	73	87		0.1824	0.3362	0.4112	0.4514	0.5278		0.1786	0.2914	0.369	0.4014	0.4665			18.24	33.62	41.12	45.14	52.78		17.86	29.14	36.9	40.14	46.65			DIKTVLGRVVGTPVTLSL	73	90		0.0775	0.1161	0.1711	0.2064	0.3318	0.4614		0.0623	0.082	0.1404	0.1809	0.3288	0.429
		VRIAAPSEDRGEDSGDAAPADETDR	88	112		0.497	0.5388	0.5763	0.5804	0.5779		0.4171	0.4536	0.5044	0.4997	0.4943			49.7	53.88	57.63	58.04	57.79		41.71	45.36	50.44	49.97	49.43			GRVVGTPVT	79	87		0.1002	0.1399	0.1918	0.2301	0.403	0.5283		0.0865	0.1123	0.1701	0.2043	0.3765	0.4655
		RIAAPSEDRGEDSGDAAPADETDR	89	112		0.5242	0.5537	0.5785	0.5772	0.5851		0.4402	0.4699	0.5054	0.5001	0.4887			52.42	55.37	57.85	57.72	58.51		44.02	46.99	50.54	50.01	48.87			PVTLSL	85	90		0.1606	0.2498	0.379	0.4724	0.663	0.8095		0.1211	0.1629	0.3042	0.3933	0.6567	0.7341
		PSEDRGEDSGDAAPADETDR	93	112		0.6077	0.6349	0.6466	0.6573	0.6465		0.5145	0.5368	0.5477	0.5467	0.5387			60.77	63.49	64.66	65.73	64.65		51.45	53.68	54.77	54.67	53.87			LSLSVHQ	88	94		0.356	0.436	0.5165	0.5645	0.6539	0.6913		0.3356	0.395	0.4754	0.524	0.6689	0.6992
																																SLSVHQ	89	94		0.3935	0.4707	0.5231	0.5544	0.6498	0.6685		0.3873	0.4427	0.509	0.5384	0.6472	0.6807

## Sheet: Figure S16
		S89C low conc- WT high conc							S89C high conc- WT high conc																	S89K low conc- WT high low								S89K high conc- WT high low
		Sequence	Start	End		5s			Sequence	Start	End		30 s											Sequence	Start	End		5 s	10 s	30 s		Sequence	Start	End		5 s	10 s	30 s
		ISRWLDADPGDPEY	16	29	16-29	-0.7837			ISRWLDADPGDPEY	16	29	16-29	-0.8999											ISRWLDADPGDPEY	16	29	16-29	-0.1288	-0.2227	-0.1545		ISRWLDADPGDPEY	16	29	16-29	-0.1975	-0.2228	-0.2116
		ISRWLDADPGDPEYPAL	16	32	16-32	-1.2432			ISRWLDADPGDPEYPAL	16	32	16-32	-2.029											ISRWLDADPGDPEYPAL	16	32	16-32	-0.2017	-0.7416	-0.0959		ISRWLDADPGDPEYPAL	16	32	16-32	-0.0275	-0.5632	0.0929
		ISRWLDADPGDPEYPALAPRARSVL	16	40	16-40	-3.5232			ISRWLDADPGDPEYPALAPRARSVL	16	40	16-40	-3.94											ISRWLDADPGDPEYPALAPRARSVL	16	40	16-40	-0.6136	-0.8698	0.0497		ISRWLDADPGDPEYPALAPRARSVL	16	40	16-40	-0.4434	-0.5657	-0.2094
		LDADPGDPEYPALAPRARSVL	20	40	20-40	-4.2798			LDADPGDPEYPALAPRARSVL	20	40	20-40	-3.8696											ALAPRARSVL	31	40	20-40	-0.529	-0.6526	-0.2672		ALAPRARSVL	31	40	20-40	-0.1899	-0.4013	-0.1321
		ALAPRARSVL	31	40	31-40	-2.8236			ALAPRARSVL	31	40	31-40	-2.603											VLRQITPVVL	39	48	31-40	-0.1081	-0.1474	0.0882		VLRQITPVVL	39	48	31-40	-0.1479	-0.1738	0.0088
		LRQITPVV	40	47	40-47	0.0798			LRQITPVV	40	47	40-47	0.0588											LRQITPVV	40	47	39-48	0.0087	-0.0207	-0.0033		LRQITPVV	40	47	39-48	-0.1226	-0.2341	-0.1795
		RQITPVVLVNG	41	51	41-51	-0.6814			RQITPVVLVNG	41	51	41-51	-0.9206											RQITPVVLVNG	41	51	40-47	0.0008	-0.0361	0.0213		RQITPVVLVNG	41	51	40-47	0.1796	0.2112	0.12
		VNGIAVL	49	55	49-55	-0.2653			VNGIAVL	49	55	49-55	-0.4818											PVVLVNGIAV	45	54	41-51	0.0976	0.0713	0.1862		PVVLVNGIAV	45	54	41-51	0.2588	0.2223	0.221
		VNGIAVLTTPNQMAKSTVE	49	67	49-67	-3.9187			VNGIAVLTTPNQMAKSTVE	49	67	49-67	-4.228											LVNGIAVL	48	55	45-55	0.0637	-0.0982	0.1622		LVNGIAVL	48	55	45-55	-0.0656	-0.1257	-0.0146
		IAVLTTPNQMAKSTVE	52	67	52-67	-3.648			IAVLTTPNQMAKSTVE	52	67	52-67	-3.7689											VNGIAVL	49	55	48-55	-0.049	0.0217	0.0632		VNGIAVL	49	55	48-55	0.0308	0.0202	0.0145
		VNGIAVLTTPNQMAKSTVESRLAT	49	72	49-72	-4.9498			VNGIAVLTTPNQMAKSTVESRLAT	49	72	49-72	-6.352											RQITPVVLVNGIAVLTTPNQMAKSTVESRL	41	70	49-55	0.6977	0.1672	0.8599		RQITPVVLVNGIAVLTTPNQMAKSTVESRL	41	70	49-55	1.4514	0.8784	1.0651
		VLTTPNQMAKSTVE	54	67	54-67	-3.7469			VLTTPNQMAKSTVE	54	67	54-67	-3.9801											IAVLTTPNQ	52	60	41-70	0.261	0.0793	0.1943		IAVLTTPNQ	52	60	41-70	0.3752	0.0423	0.2091
		IAVLTTPNQMAKSTVESRL	52	70	52-70	-5.6794			IAVLTTPNQMAKSTVESRL	52	70	52-70	-5.6995											VNGIAVLTTPNQMAKSTVE	49	67	52-60	0.8392	0.4331	0.5852		VNGIAVLTTPNQMAKSTVE	49	67	52-60	1.3984	0.5472	0.4835
		LTTPNQMAKSTVE	55	67	55-67	-3.5555			LTTPNQMAKSTVE	55	67	55-67	-3.8692											IAVLTTPNQMAKSTVE	52	67	49-67	0.8294	0.4486	0.6188		IAVLTTPNQMAKSTVE	52	67	49-67	1.3935	0.8525	0.9172
		LTTPNQMAKSTVESRL	55	70	55-70	-6.1152			LTTPNQMAKSTVESRL	55	70	55-70	-5.5093											VLTTPNQMAKSTVE	54	67	52-67	0.6767	0.2532	0.3922		VLTTPNQMAKSTVE	54	67	52-67	1.1818	0.6249	0.5683
		VNGIAVLTTPNQMAKSTVESRLATDIKTVL	49	78	49-78	-5.1873			VNGIAVLTTPNQMAKSTVESRLATDIKTVL	49	78	49-78	-5.5676											IAVLTTPNQMAKSTVESRL	52	70	49-72	0.6634	0.1075	0.3261		IAVLTTPNQMAKSTVESRL	52	70	49-72	0.9097	0.332	0.4659
		TTPNQMAKSTVESRLAT	56	72	56-72	-6.8279			SRLATDIKTVL	68	78	68-78	-1.1404											LTTPNQMAKSTVE	55	67	54-67	0.3831	0.2074	0.2418		LTTPNQMAKSTVE	55	67	54-67	0.9162	0.3237	0.3518
		TTPNQMAKSTVESRLATDIKTVL	56	78	56-78	-5.2011			DIKTVL	73	78	73-78	0.1048											LTTPNQMAKSTVESRL	55	70	55-67	1.1562	0.9183	1.2413		LTTPNQMAKSTVESRL	55	70	55-67	1.6787	1.175	1.296
		SRLATDIKTVL	68	78	68-78	-1.7196			ATDIKTVLGRVVGTPVT	71	87	71-87	-0.6844											TTPNQMAKSTVESRL	56	70	52-72	0.5987	0.2427	0.0808		TTPNQMAKSTVESRL	56	70	52-72	1.2824	0.5328	0.2186
		TDIKTVL	72	78	72-78	-0.0448			ATDIKTVLGRVVGTPVTL	71	88	71-88	-0.8558											VNGIAVLTTPNQMAKSTVESRLATDIKTVL	49	78	55-70	0.5181	0.0261	0.6095		VNGIAVLTTPNQMAKSTVESRLATDIKTVL	49	78	55-70	0.8131	-0.0391	0.3038
		DIKTVL	73	78	73-78	0.0078			IKTVLGRVVGTPVT	74	87	74-87	-0.491											TTPNQMAKSTVESRLAT	56	72	49-78	0.8198	0.4473	0.4712		TTPNQMAKSTVESRLAT	56	72	49-78	1.3993	0.7524	0.5038
		ATDIKTVLGRVVGTPVT	71	87	71-87	-0.4535			GRVVGTPVTL	79	88	79-88	0.7954											AKSTVESRLATDIKTVL	62	78	56-72	-0.1811	-0.2605	0.3148		AKSTVESRLATDIKTVL	62	78	56-72	0.3155	0.2674	0.4422
		ATDIKTVLGRVVGTPVTL	71	88	71-88	-0.5874																		SRLATDIKTVL	68	78	56-78	-0.3284	-0.2077	-0.1063		SRLATDIKTVL	68	78	56-78	-0.0312	-0.0401	0.0976
		DIKTVLGRVVGTPVT	73	87	73-87	-0.3351																		TDIKTVL	72	78	62-78	-0.0949	-0.0697	0.0325		TDIKTVL	72	78	62-78	-0.0877	-0.0807	-0.0491
		IKTVLGRVVGTPVT	74	87	74-87	-0.0914																		DIKTVL	73	78	68-78	0.0333	0.015	0.071		DIKTVL	73	78	68-78	-0.0349	-0.1331	-0.0414
		GRVVGTPVTL	79	88	79-88	0.2952																		ATDIKTVLGRVVGTPVT	71	87	73-78	-0.2141	-0.271	-0.1817		ATDIKTVLGRVVGTPVT	71	87	73-78	-0.2359	-0.3275	-0.2128
																								ATDIKTVLGRVVGTPVTL	71	88	71-87	-0.3013	-0.4196	-0.2333		ATDIKTVLGRVVGTPVTL	71	88	71-87	-0.2079	-0.2521	0.0239
																								DIKTVLGRVVGTPVT	73	87	71-88	-0.2297	-0.3579	-0.1487		DIKTVLGRVVGTPVT	73	87	71-88	-0.1875	-0.2821	-0.0914
																								IKTVLGRVVGTPVT	74	87	71-90	-0.2278	-0.3035	-0.2265		IKTVLGRVVGTPVT	74	87	71-90	-0.1395	-0.1025	-0.0317
																								GRVVGTPVTL	79	88	79-88	-0.2313	-0.2852	-0.3137		GRVVGTPVTL	79	88	79-88	-0.1256	-0.0591	-0.1817
